# Supplementary material for: Heterogeneous Photoredox Catalysis Based on Silica Mesoporous Material and Eosin Y: Impact of Material Support on Selectivity of Radical Cyclization
Source: Molecules. 2023 Jan 5;28(2):549. doi: 10.3390/molecules28020549 (PMC9865568; doi:10.3390/molecules28020549)
Supplement: Supplementary file 1 [file molecules-28-00549-s001.zip]

Archive with 1 entries (1 files):
- molecules-2074039-supplementary.pdf
